# Supplementary material for: Synthesis of Sulfonated Polyphenylene Block Copolymers via In Situ Generation of Ni(0)
Source: Polymers (Basel). 2023 Mar 22;15(6):1577. doi: 10.3390/polym15061577 (PMC10058434; doi:10.3390/polym15061577)
Supplement: Supplementary file 1 [file polymers-15-01577-s001.zip]

Archive with 1 entries (1 files):
- polymers-2278478-supplementary.pdf
